# Supplementary material for: Vitamin E and Its Molecular Effects in Experimental Models of Neurodegenerative Diseases
Source: Int J Mol Sci. 2023 Jul 7;24(13):11191. doi: 10.3390/ijms241311191 (PMC10342514; doi:10.3390/ijms241311191)
Supplement: Supplementary file 1 [file ijms-24-11191-s001.zip]

Archive with 1 entries (1 files):
- ijms-2426546-supplementary.pdf
